# Supplementary material for: A Comparative Analysis of Innate Immune Responses and the Structural Characterization of Spike from SARS-CoV-2 Gamma Variants and Subvariants
Source: Microorganisms. 2024 Apr 2;12(4):720. doi: 10.3390/microorganisms12040720 (PMC11052025; doi:10.3390/microorganisms12040720)
Supplement: Supplementary file 1 [file microorganisms-12-00720-s001.zip]

Archive with 1 entries (1 files):
- microorganisms-2622876-supplementary.pdf
